# Supplementary material for: Chitosan- and Gelatin-Based Composite Granular Hydrogels for Cartilage Tissue Regeneration
Source: Int J Mol Sci. 2026 Mar 23;27(6):2889. doi: 10.3390/ijms27062889 (PMC13026145; doi:10.3390/ijms27062889)
Supplement: Supplementary file 1 [file ijms-27-02889-s001.zip]

Archive with 1 entries (1 files):
- ijms-4186387-supplementary.pdf
